# Supplementary material for: Molecular Docking Analysis of Heparin–Diclofenac Complexes: Insights into Enhanced Cox Enzyme Inhibition for Pain Management
Source: Life (Basel). 2025 Dec 12;15(12):1903. doi: 10.3390/life15121903 (PMC12734184; doi:10.3390/life15121903)
Supplement: Supplementary file 1 [file life-15-01903-s001.zip]

Archive with 1 entries (1 files):
- life-4004126-supplementary.pdf
